# Supplementary material for: Hydroponic Cultured Ginseng Leaves Zinc Oxides Nanocomposite Stabilized with CMC Polymer for Degradation of Hazardous Dyes in Wastewater Treatment
Source: Materials (Basel). 2021 Nov 1;14(21):6557. doi: 10.3390/ma14216557 (PMC8585460; doi:10.3390/ma14216557)
Supplement: Supplementary file 1 [file materials-14-06557-s001.zip]

Archive with 1 entries (1 files):
- materials-1394190-supplementary.pdf
